# Supplementary material for: Changes in Maxillary Sinus Volume and Mucosal Thickness Post Bimaxillary Advancement Procedures: A Retrospective Study
Source: J Clin Med. 2024 Jun 11;13(12):3425. doi: 10.3390/jcm13123425 (PMC11204726; doi:10.3390/jcm13123425)
Supplement: Supplementary file 1 [file jcm-13-03425-s001.zip]

Archive with 1 entries (1 files):
- jcm-3010863-supplementary.xlsx
