# Supplementary material for: Changes in Maxillary Sinus Volume and Mucosal Thickness Post Bimaxillary Advancement Procedures: A Retrospective Study
Source: J Clin Med. 2024 Jun 11;13(12):3425. doi: 10.3390/jcm13123425 (PMC11204726; doi:10.3390/jcm13123425)
Supplement: Supplementary file 1 [file jcm-13-03425-s001.zip › jcm-3010863-supplementary.xlsx]

## Sheet: Table S1
Table S1
Patient NO	Type	Angle-Ceph	Sinus thickness		Maxillary sinus volume
	Name	SNA angle
	Units	deg	mm right	mm left	mm3
1	Pre-op	83.66	0.45	0.51	32481
1	Post-op 6M	86.47	10	0.45	18783
2	Pre-op	85.9	0.91	0.99	28927
2	Post-op 6M	85.39	0.95	1	26499
3	Pre-op	80.39	8.5	3.7	27473
3	Post-op 6M	88.21	0.95	0.95	26445
4	Pre-op	75.35	0.71	1.35	35355
4	Post-op 6M	78.98	0.5	0.59	34737
5	Pre-op	74.87	0.19	0.12	33992
5	Post-op 6M	80.81	1.15	0.5	30362
6	Pre-op	76.64	2.1	0.57	38362
6	Post-op 6M	78.67	0.83	0.63	33949
7	Pre-op	80.2	0.09	0.13	32911
7	Post-op 6M	76.7	0.43	0.92	32040
8	Pre-op	73.1	0.72	0.82	36705
8	Post-op 6M	75.22	0.69	1.12	30614
9	Pre-op	81.85	1.91	1.33	46627
9	Post-op 6M	83.53	1.9	1.4	46110
10	Pre-op	73.76	20.1	13.7	12920
10	Post-op 6M	74.51	22.1	2.035	14421
11	Pre-op	82.97	2.23	2.52	32619
11	Post-op 6M	90.16	2.5	1.54	27790
12	Pre-op	79.73	0.56	1.2	53877
12	Post-op 6M	84.28	0.7	0.47	45215
13	Pre-op	82.06	1.01	0.34	40862
13	Post-op 6M	86.39	1.76	0.76	38922
14	Pre-op	82.41	0.67	1.01	30982
14	Post-op 6M	91.62	2.04	2.8	27389
15	Pre-op	78.2	4.41	12.1	23449
15	Post-op 6M	79.36	2.16	4.12	29143
16	Pre-op	82.4	0.39	0.51	34115
16	Post-op 6M	89.32	0.49	1.12	33005
17	Pre-op	79.2	1.75	1.58	34815
17	Post-op 6M	86.21	13.26	4.07	25217
18	Pre-op	76.23	0.74	0.64	27145
18	Post-op 6M	79.71	1.3	0.8	24465
19	Pre-op	87.91	0.65	0.53	34064
19	Post-op 6M	89.32	0.5	0.47	35505
20	Pre-op	76.05	1.31	0.53	41448
20	Post-op 6M	79.87	2.63	7.66	32708
21	Pre-op	84.81	1.29	2.58	20795
21	Post-op 6M	91.54	1.37	5.94	13554
22	Pre-op	81.18	22.3	1.04	27995
22	Post-op 6M	83.42	0.61	0.61	30617
23	Pre-op	77.16	9.41	1.37	25680
23	Post-op 6M	80.57	0.61	1.91	30631
24	Pre-op	83.96	0.48	0.62	27158
24	Post-op 6M	84.79	1.71	0.85	21082
25	Pre-op	76.79	0.56	0.59	36049
25	Post-op 6M	80.29	0.38	0.95	31581
